# Supplementary material for: Effects of shokyo (Zingiberis Rhizoma) and kankyo (Zingiberis Processum Rhizoma) on prostaglandin E2 production in lipopolysaccharide-treated mouse macrophage RAW264.7 cells
Source: PeerJ. 2019 Sep 17;7:e7725. doi: 10.7717/peerj.7725 (PMC6753926; doi:10.7717/peerj.7725)
Supplement: Data S1 [file peerj-07-7725-s002.zip]

Archive with 6 entries (5 files):
- Fig1/
- Fig1/Analysis_cytotoxicity.pdf
- Fig1/030_shokyo_WST-8_4_raw.csv
- Fig1/030_kankyo_WST-8_4_raw.csv
- Fig1/030_shokyo_WST-4-cytotoxicity.pdf
- Fig1/030_kankyo_WST-4-cytotoxicity.pdf
