# Supplementary material for: Effects of shokyo (Zingiberis Rhizoma) and kankyo (Zingiberis Processum Rhizoma) on prostaglandin E2 production in lipopolysaccharide-treated mouse macrophage RAW264.7 cells
Source: PeerJ. 2019 Sep 17;7:e7725. doi: 10.7717/peerj.7725 (PMC6753926; doi:10.7717/peerj.7725)
Supplement: Data S1 [file peerj-07-7725-s002.zip › Fig1/030_shokyo_WST-8_4_raw.csv]

	drug1	OD	OD_blank	adjusted
1	0	0.926	0.877125	109.248014946287
2	0	0.846	0.797125	99.2838237583684
3	0	0.832	0.783125	97.5400903004826
4	0	0.803	0.754125	93.9280709948622
5	100	0.823	0.774125	96.4191187918418
6	100	0.811	0.762125	94.9244901136541
7	100	0.798	0.749125	93.3053090456173
8	100	0.797	0.748125	93.1807566557683
9	300	0.794	0.745125	92.8070994862214
10	300	0.781	0.732125	91.1879184181847
11	300	0.776	0.727125	90.5651564689397
12	300	0.769	0.720125	89.6932897399969
13	1000	0.705	0.656125	81.7219367896621
14	1000	0.726	0.677125	84.3375369764907
15	1000	0.716	0.667125	83.0920130780009
16	1000	0.712	0.663125	82.593803518605
