# Supplementary material for: Effects of shokyo (Zingiberis Rhizoma) and kankyo (Zingiberis Processum Rhizoma) on prostaglandin E2 production in lipopolysaccharide-treated mouse macrophage RAW264.7 cells
Source: PeerJ. 2019 Sep 17;7:e7725. doi: 10.7717/peerj.7725 (PMC6753926; doi:10.7717/peerj.7725)
Supplement: Data S1 [file peerj-07-7725-s002.zip › Fig1/030_kankyo_WST-8_4_raw.csv]

	drug1	OD	OD_blank	adjusted
1	0	0.769	0.7195	99.5847750865052
2	0	0.767	0.7175	99.3079584775086
3	0	0.776	0.7265	100.553633217993
4	0	0.776	0.7265	100.553633217993
5	100	0.784	0.7345	101.660899653979
6	100	0.781	0.7315	101.245674740484
7	100	0.786	0.7365	101.937716262976
8	100	0.791	0.7415	102.629757785467
9	300	0.775	0.7255	100.415224913495
10	300	0.775	0.7255	100.415224913495
11	300	0.768	0.7185	99.4463667820069
12	300	0.773	0.7235	100.138408304498
13	1000	0.681	0.6315	87.4048442906575
14	1000	0.694	0.6445	89.2041522491349
15	1000	0.689	0.6395	88.5121107266436
16	1000	0.671	0.6215	86.0207612456747
