# Supplementary material for: Effects of shokyo (Zingiberis Rhizoma) and kankyo (Zingiberis Processum Rhizoma) on prostaglandin E2 production in lipopolysaccharide-treated mouse macrophage RAW264.7 cells
Source: PeerJ. 2019 Sep 17;7:e7725. doi: 10.7717/peerj.7725 (PMC6753926; doi:10.7717/peerj.7725)
Supplement: Data S2 [file peerj-07-7725-s003.zip]

Archive with 8 entries (7 files):
- Fig2/
- Fig2/030_kankyo_PGE2-3-ELISA.pdf
- Fig2/Analysis_PGE2.pdf
- Fig2/030_shokyo_PGE2_3_raw.csv
- Fig2/030_herb_PGE2_4_raw.csv
- Fig2/030_shokyo_PGE2-3-ELISA.pdf
- Fig2/030_herb_PGE2-4.pdf
- Fig2/030_kankyo_PGE2_3_raw.csv
