# Supplementary material for: Effects of shokyo (Zingiberis Rhizoma) and kankyo (Zingiberis Processum Rhizoma) on prostaglandin E2 production in lipopolysaccharide-treated mouse macrophage RAW264.7 cells
Source: PeerJ. 2019 Sep 17;7:e7725. doi: 10.7717/peerj.7725 (PMC6753926; doi:10.7717/peerj.7725)
Supplement: Data S2 [file peerj-07-7725-s003.zip › Fig2/030_shokyo_PGE2_3_raw.csv]

	drug1	viability	dilution	OD	res	net	adjusted
1	0	99.18	10	0.255	382.225797255124	3.82225797255124	0.154154384857884
2	0	99.42	10	0.259	366.423084031395	3.66423084031395	0.147424294520779
3	0	101.4	10	0.282	292.859288079062	2.92859288079062	0.115526346382273
4	1	99.92	10	0.26	362.635828184805	3.62635828184805	0.14517046764804
5	1	100.54	10	0.248	412.657794053241	4.12657794053241	0.164176564174753
6	1	100.04	10	0.271	324.791323276081	3.24791323276081	0.129864583477041
7	10	98.43	10	0.291	270.261555006251	2.70261555006251	0.109828936302449
8	10	100.78	10	0.306	238.208125195072	2.38208125195072	0.0945457928934597
9	10	98.56	10	0.306	238.208125195072	2.38208125195072	0.0966753754850129
10	100	99.3	10	0.541	60.8640388930327	0.608640388930327	0.0245172362106879
11	100	101.77	10	0.531	63.7080389704517	0.637080389704517	0.0250400074562058
12	100	101.77	10	0.476	82.9037196338267	0.829037196338267	0.0325847379910884
