# Supplementary material for: Effects of shokyo (Zingiberis Rhizoma) and kankyo (Zingiberis Processum Rhizoma) on prostaglandin E2 production in lipopolysaccharide-treated mouse macrophage RAW264.7 cells
Source: PeerJ. 2019 Sep 17;7:e7725. doi: 10.7717/peerj.7725 (PMC6753926; doi:10.7717/peerj.7725)
Supplement: Data S2 [file peerj-07-7725-s003.zip › Fig2/030_herb_PGE2_4_raw.csv]

	drug1	viability	dilution	OD	res	net	adjusted
1	1	99.74	10	1.085	7.20341897370126	0.0720341897370126	0.00288887867403299
2	1	99.74	10	1.125	3.48380104829856	0.0348380104829856	0.00139715301716405
3	1	100.51	10	1.103	5.55919166480302	0.0555919166480302	0.00221239345927889
4	2	105.38	10	0.281	317.528989407897	3.17528989407897	0.120527230748869
5	2	111.4	10	0.293	289.310381552813	2.89310381552813	0.1038816450818
6	2	100.38	10	0.293	289.310381552813	2.89310381552813	0.115286065571952
7	3	103.33	10	0.662	59.4977389659377	0.594977389659377	0.0230321257973242
8	3	110.25	10	0.683	55.4770618725642	0.554770618725642	0.0201277321986628
9	3	94.36	10	0.644	63.1737660850389	0.631737660850389	0.026779892363306
10	4	104.48	10	0.75	44.2409525431153	0.442409525431153	0.016937577543306
11	4	110.25	10	0.857	29.9259801050644	0.299259801050644	0.010857498450817
12	4	94.11	10	0.786	39.0093559507268	0.390093559507268	0.0165803234303376
13	5	94.49	5	0.927	22.1778301918317	0.110889150959158	0.00469421741810386
14	5	103.97	5	0.968	18.0462194569467	0.0902310972847333	0.00347142819216056
15	5	95.64	5	0.969	17.9484483749114	0.0897422418745568	0.00375333508467406
16	6	99.1	5	0.385	168.351579764335	0.841757898821676	0.0339761008606125
17	6	105.12	5	0.339	214.417180200441	1.0720859010022	0.0407947450914081
18	6	89.75	5	0.371	180.417574890303	0.902087874451516	0.0402044735131595
19	7	96.93	5	0.719	49.1684898504196	0.245842449252098	0.0101451542041514
20	7	104.48	5	0.68	56.0349561585608	0.280174780792804	0.0107264464315775
21	7	83.86	5	0.703	51.8879198324059	0.259439599162029	0.0123748914458397
22	8	92.95	5	0.835	32.5884475249533	0.162942237624767	0.00701203819794584
23	8	90.26	5	0.853	30.4009692944363	0.152004846472182	0.00673631050175854
24	8	79.63	5	1.041	11.186986921527	0.0559349346076349	0.00280974178614265
