# Supplementary material for: Effects of shokyo (Zingiberis Rhizoma) and kankyo (Zingiberis Processum Rhizoma) on prostaglandin E2 production in lipopolysaccharide-treated mouse macrophage RAW264.7 cells
Source: PeerJ. 2019 Sep 17;7:e7725. doi: 10.7717/peerj.7725 (PMC6753926; doi:10.7717/peerj.7725)
Supplement: Data S2 [file peerj-07-7725-s003.zip › Fig2/030_kankyo_PGE2_3_raw.csv]

	drug1	viability	dilution	OD	res	net	adjusted
1	0	101.06	10	0.256	378.173894647437	3.78173894647437	0.149682918918439
2	0	99.84	10	0.251	399.15362963054	3.9915362963054	0.159917319563518
3	0	99.1	10	0.277	306.727930210961	3.06727930210961	0.123805420872235
4	1	101.19	10	0.269	331.190140514191	3.31190140514191	0.130918130453282
5	1	101.68	10	0.245	426.915818943514	4.26915818943514	0.167944854029707
6	1	95.41	10	0.264	348.095752289286	3.48095752289286	0.145936800037432
7	10	100.45	10	0.277	306.727930210961	3.06727930210961	0.122141535176092
8	10	99.71	10	0.28	298.285545598725	2.98285545598725	0.119661235823378
9	10	98.98	10	0.302	246.152822695079	2.46152822695079	0.0994757820549925
10	100	95.29	10	0.672	34.8678406722083	0.348678406722083	0.0146365161810088
11	100	98.49	10	0.603	46.3857712736327	0.463857712736327	0.0188387739968048
12	100	93.82	10	0.731	27.5454669948905	0.275454669948905	0.0117439637582138
