# Supplementary material for: Effects of shokyo (Zingiberis Rhizoma) and kankyo (Zingiberis Processum Rhizoma) on prostaglandin E2 production in lipopolysaccharide-treated mouse macrophage RAW264.7 cells
Source: PeerJ. 2019 Sep 17;7:e7725. doi: 10.7717/peerj.7725 (PMC6753926; doi:10.7717/peerj.7725)
Supplement: Data S3 [file peerj-07-7725-s004.zip]

Archive with 15 entries (13 files):
- Fig3/
- Fig3/PLA2-20190731-1.png
- Fig3/actin-20190730-1.png
- Fig3/COX2-20190729-1.png
- Fig3/annexin1-20190730-1.png
- Fig3D.xlsx
- analysis_ImageJ/Fig3D/
- analysis_ImageJ/Fig3D/PLA2.xls
- analysis_ImageJ/Fig3D/COX2.xls
- analysis_ImageJ/Fig3D/PLA2.tif
- analysis_ImageJ/Fig3D/annexin1.xls
- analysis_ImageJ/Fig3D/annexin1.tif
- analysis_ImageJ/Fig3D/actin.tif
- analysis_ImageJ/Fig3D/actin.xls
- analysis_ImageJ/Fig3D/COX2.tif
