# Supplementary material for: Effects of shokyo (Zingiberis Rhizoma) and kankyo (Zingiberis Processum Rhizoma) on prostaglandin E2 production in lipopolysaccharide-treated mouse macrophage RAW264.7 cells
Source: PeerJ. 2019 Sep 17;7:e7725. doi: 10.7717/peerj.7725 (PMC6753926; doi:10.7717/peerj.7725)
Supplement: Data S3 [file peerj-07-7725-s004.zip › analysis_ImageJ/Fig3D/COX2.xls]

	Area
1	669.983
2	28384.246
3	26493.296
4	33372.782
5	3261.347
