# Supplementary material for: Effects of shokyo (Zingiberis Rhizoma) and kankyo (Zingiberis Processum Rhizoma) on prostaglandin E2 production in lipopolysaccharide-treated mouse macrophage RAW264.7 cells
Source: PeerJ. 2019 Sep 17;7:e7725. doi: 10.7717/peerj.7725 (PMC6753926; doi:10.7717/peerj.7725)
Supplement: Data S4 [file peerj-07-7725-s005.zip]

Archive with 17 entries (14 files):
- Fig4/
- Fig4/ERK-20190529-1.png
- Fig4/pERK-20190528-1.png
- Fig4/p-p65-20190728-1.png
- Fig4/p65-20190729-1.png
- Fig4B.xlsx
- Fig4C.xlsx
- analysis_ImageJ/Fig4B/
- analysis_ImageJ/Fig4B/p65.xls
- analysis_ImageJ/Fig4B/p65.tif
- analysis_ImageJ/Fig4B/p-p65.tif
- analysis_ImageJ/Fig4B/p-p65.xls
- analysis_ImageJ/Fig4C/
- analysis_ImageJ/Fig4C/pERK.xls
- analysis_ImageJ/Fig4C/pERK.tif
- analysis_ImageJ/Fig4C/ERK.xls
- analysis_ImageJ/Fig4C/ERK.tif
