# Supplementary material for: Effects of shokyo (Zingiberis Rhizoma) and kankyo (Zingiberis Processum Rhizoma) on prostaglandin E2 production in lipopolysaccharide-treated mouse macrophage RAW264.7 cells
Source: PeerJ. 2019 Sep 17;7:e7725. doi: 10.7717/peerj.7725 (PMC6753926; doi:10.7717/peerj.7725)
Supplement: Data S4 [file peerj-07-7725-s005.zip › Fig4B.xlsx]

## Sheet: Fig7
	p65	p-p65
(-)	30201.9	5017.07
LPS	29713.7	22611.8
LPS+shokyo	29975.4	19083.9
LPS+kankyo	29554.1	20187.4
LPS+BAY	26328	11639.5
		p-p65
(-)		0.166118
LPS		0.760989
LPS+shokyo		0.636652
LPS+kankyo		0.683067
LPS+BAY		0.442096
		p-p65
(-)		0.218292
LPS		1
LPS+shokyo		0.836611
LPS+kankyo		0.897603
LPS+BAY		0.580949
