# Supplementary material for: Effects of shokyo (Zingiberis Rhizoma) and kankyo (Zingiberis Processum Rhizoma) on prostaglandin E2 production in lipopolysaccharide-treated mouse macrophage RAW264.7 cells
Source: PeerJ. 2019 Sep 17;7:e7725. doi: 10.7717/peerj.7725 (PMC6753926; doi:10.7717/peerj.7725)
Supplement: Data S4 [file peerj-07-7725-s005.zip › analysis_ImageJ/Fig4C/pERK.xls]

	Area
1	948.225
2	28004.075
3	27529.146
4	25321.974
5	11848.075
