# Supplementary material for: Effects of shokyo (Zingiberis Rhizoma) and kankyo (Zingiberis Processum Rhizoma) on prostaglandin E2 production in lipopolysaccharide-treated mouse macrophage RAW264.7 cells
Source: PeerJ. 2019 Sep 17;7:e7725. doi: 10.7717/peerj.7725 (PMC6753926; doi:10.7717/peerj.7725)
Supplement: Data S5 [file peerj-07-7725-s006.zip]

Archive with 17 entries (16 files):
- Fig4_IF/
- Fig4_IF/05-1_FITC.jpg
- Fig4_IF/03-1_(DAPI+FITC).jpg
- Fig4_IF/02-1_FITC.jpg
- Fig4_IF/04-2_FITC.jpg
- Fig4_IF/03-1_DAPI.jpg
- Fig4_IF/05-1_DAPI.jpg
- Fig4_IF/04-2_DAPI.jpg
- Fig4_IF/01-2_DAPI.jpg
- Fig4_IF/02-1_DAPI.jpg
- Fig4_IF/02-1_(DAPI+FITC).jpg
- Fig4_IF/01-2_(DAPI+FITC).jpg
- Fig4_IF/03-1_FITC.jpg
- Fig4_IF/01-1_(DAPI+FITC).jpg
- Fig4_IF/05-1_(DAPI+FITC).jpg
- Fig4_IF/04-2_(DAPI+FITC).jpg
- Fig4_IF/01-2_FITC.jpg
