# Supplementary material for: Effects of shokyo (Zingiberis Rhizoma) and kankyo (Zingiberis Processum Rhizoma) on prostaglandin E2 production in lipopolysaccharide-treated mouse macrophage RAW264.7 cells
Source: PeerJ. 2019 Sep 17;7:e7725. doi: 10.7717/peerj.7725 (PMC6753926; doi:10.7717/peerj.7725)
Supplement: Data S6 [file peerj-07-7725-s007.zip]

Archive with 5 entries (4 files):
- Fig5/
- Fig5/annexin1-20190701-1.png
- Fig5/COX2-20190702-1.png
- Fig5/cPLA2-20190706-1.png
- Fig5/actin-20190630-1.png
