# Supplementary material for: Effects of shokyo (Zingiberis Rhizoma) and kankyo (Zingiberis Processum Rhizoma) on prostaglandin E2 production in lipopolysaccharide-treated mouse macrophage RAW264.7 cells
Source: PeerJ. 2019 Sep 17;7:e7725. doi: 10.7717/peerj.7725 (PMC6753926; doi:10.7717/peerj.7725)
Supplement: Data S7 [file peerj-07-7725-s008.zip]

Archive with 17 entries (14 files):
- Fig6/
- Fig6/pERK-20190818-1.png
- Fig6/ERK-20190819-1.png
- Fig6/p65-20190730-1.png
- Fig6/p-p65-20190730-1.png
- Fig6B.xlsx
- Fig6C.xlsx
- analysis_ImageJ/Fig6B/
- analysis_ImageJ/Fig6B/p65.xls
- analysis_ImageJ/Fig6B/p65.tif
- analysis_ImageJ/Fig6B/p-p65.tif
- analysis_ImageJ/Fig6B/p-p65.xls
- analysis_ImageJ/Fig6C/
- analysis_ImageJ/Fig6C/pERK.xls
- analysis_ImageJ/Fig6C/pERK.tif
- analysis_ImageJ/Fig6C/ERK.xls
- analysis_ImageJ/Fig6C/ERK.tif
