# Supplementary material for: Effects of shokyo (Zingiberis Rhizoma) and kankyo (Zingiberis Processum Rhizoma) on prostaglandin E2 production in lipopolysaccharide-treated mouse macrophage RAW264.7 cells
Source: PeerJ. 2019 Sep 17;7:e7725. doi: 10.7717/peerj.7725 (PMC6753926; doi:10.7717/peerj.7725)
Supplement: Data S7 [file peerj-07-7725-s008.zip › Fig6C.xlsx]

## Sheet: Fig7
	ERK	pERK
(-)	34360.3	2444
LPS	32718.6	23541.8
LPS+6-SG (0.1)	33558.2	26009.2
LPS+6-SG (1)	33132.3	25544.5
LPS+6-SG (10)	31015.5	23274.7
LPS+PD98059	35079.7	13543.6
		pERK
(-)		0.0711287
LPS		0.719524
LPS+6-SG (0.1)		0.775049
LPS+6-SG (1)		0.770986
LPS+6-SG (10)		0.750421
LPS+PD98059		0.386081
		pERK
(-)		0.0988552
LPS		1
LPS+6-SG (0.1)		1.07717
LPS+6-SG (1)		1.07152
LPS+6-SG (10)		1.04294
LPS+PD98059		0.536579
