# Supplementary material for: Effects of shokyo (Zingiberis Rhizoma) and kankyo (Zingiberis Processum Rhizoma) on prostaglandin E2 production in lipopolysaccharide-treated mouse macrophage RAW264.7 cells
Source: PeerJ. 2019 Sep 17;7:e7725. doi: 10.7717/peerj.7725 (PMC6753926; doi:10.7717/peerj.7725)
Supplement: Data S7 [file peerj-07-7725-s008.zip › analysis_ImageJ/Fig6B/p-p65.xls]

" ","Area"
1,2548.225
2,19543.782
3,20248.418
4,21157.296
5,21546.075
6,12513.125
