# Supplementary material for: Effects of shokyo (Zingiberis Rhizoma) and kankyo (Zingiberis Processum Rhizoma) on prostaglandin E2 production in lipopolysaccharide-treated mouse macrophage RAW264.7 cells
Source: PeerJ. 2019 Sep 17;7:e7725. doi: 10.7717/peerj.7725 (PMC6753926; doi:10.7717/peerj.7725)
Supplement: Data S7 [file peerj-07-7725-s008.zip › analysis_ImageJ/Fig6C/pERK.xls]

	Area
1	2444.004
2	23541.832
3	26009.246
4	25544.539
5	23274.660
6	13543.610
