# Supplementary material for: Effects of shokyo (Zingiberis Rhizoma) and kankyo (Zingiberis Processum Rhizoma) on prostaglandin E2 production in lipopolysaccharide-treated mouse macrophage RAW264.7 cells
Source: PeerJ. 2019 Sep 17;7:e7725. doi: 10.7717/peerj.7725 (PMC6753926; doi:10.7717/peerj.7725)
Supplement: Data S7 [file peerj-07-7725-s008.zip › analysis_ImageJ/Fig6C/ERK.xls]

	Area
1	34360.317
2	32718.640
3	33558.175
4	33132.296
5	31015.468
6	35079.681
