# Supplementary material for: Effects of shokyo (Zingiberis Rhizoma) and kankyo (Zingiberis Processum Rhizoma) on prostaglandin E2 production in lipopolysaccharide-treated mouse macrophage RAW264.7 cells
Source: PeerJ. 2019 Sep 17;7:e7725. doi: 10.7717/peerj.7725 (PMC6753926; doi:10.7717/peerj.7725)
Supplement: Data S8 [file peerj-07-7725-s009.zip]

Archive with 22 entries (21 files):
- Fig6_IF/
- Fig6_IF/11-1_(DAPI+FITC).jpg
- Fig6_IF/06-1_(DAPI+FITC).jpg
- Fig6_IF/05-1_FITC.jpg
- Fig6_IF/07-2_DAPI.jpg
- Fig6_IF/09-2_(DAPI+FITC).jpg
- Fig6_IF/07-2_FITC.jpg
- Fig6_IF/10-2_DAPI.jpg
- Fig6_IF/11-1_FITC.jpg
- Fig6_IF/09-2_FITC.jpg
- Fig6_IF/11-1_DAPI.jpg
- Fig6_IF/10-2_FITC.jpg
- Fig6_IF/08-2_(DAPI+FITC).jpg
- Fig6_IF/06-1_FITC.jpg
- Fig6_IF/06-1_DAPI.jpg
- Fig6_IF/05-1_DAPI.jpg
- Fig6_IF/08-2_FITC.jpg
- Fig6_IF/07-2_(DAPI+FITC).jpg
- Fig6_IF/10-2_(DAPI+FITC).jpg
- Fig6_IF/09-2_DAPI.jpg
- Fig6_IF/08-2_DAPI.jpg
- Fig6_IF/05-1_(DAPI+FITC).jpg
