# Supplementary material for: Effects of shokyo (Zingiberis Rhizoma) and kankyo (Zingiberis Processum Rhizoma) on prostaglandin E2 production in lipopolysaccharide-treated mouse macrophage RAW264.7 cells
Source: PeerJ. 2019 Sep 17;7:e7725. doi: 10.7717/peerj.7725 (PMC6753926; doi:10.7717/peerj.7725)
Supplement: Data S9 [file peerj-07-7725-s010.zip]

Archive with 4 entries (3 files):
- SFig1/
- SFig1/profile_shokyo.jpg
- SFig1/SFig1.svg
- SFig1/profile_kankyo.jpg
