# Supplementary material for: Effects of shokyo (Zingiberis Rhizoma) and kankyo (Zingiberis Processum Rhizoma) on prostaglandin E2 production in lipopolysaccharide-treated mouse macrophage RAW264.7 cells
Source: PeerJ. 2019 Sep 17;7:e7725. doi: 10.7717/peerj.7725 (PMC6753926; doi:10.7717/peerj.7725)
Supplement: Data S10 [file peerj-07-7725-s011.zip]

Archive with 12 entries (10 files):
- SFig2/
- SFig2/LOX5-20171205-1.png
- SFig2/Analysis_herb_LOXactivity.pdf
- SFig2/030_herb_LTB4-5-AA.pdf
- SFig2/030_herb_LTB4_5_raw.csv
- SFig2/030_herb_LTB4_6_raw.csv
- SFig2/030_herb_LTB4-6-AA.pdf
- SFig2/actin-20171204-1.png
- SFig3/
- SFig3/shokyo.png
- SFig3/6-Shogaol_Ja.pdf
- SFig3/kankyo.png
