# Supplementary material for: Effects of shokyo (Zingiberis Rhizoma) and kankyo (Zingiberis Processum Rhizoma) on prostaglandin E2 production in lipopolysaccharide-treated mouse macrophage RAW264.7 cells
Source: PeerJ. 2019 Sep 17;7:e7725. doi: 10.7717/peerj.7725 (PMC6753926; doi:10.7717/peerj.7725)
Supplement: Data S10 [file peerj-07-7725-s011.zip › SFig2/030_herb_LTB4_5_raw.csv]

	drug1	viability	dilution	OD	res	net	adjusted
1	2	100.28	1	1.101	23.6149205328619	0.0236149205328619	0.000941959335175984
2	2	100.16	1	1.024	32.4659861888684	0.0324659861888684	0.0012965649436449
3	2	100.52	1	1.007	34.625535107473	0.034625535107473	0.00137785655023769
4	3	101.48	1	0.989	37.0051561561398	0.0370051561561398	0.00145861868963893
5	3	99.56	1	0.933	45.0988490848853	0.0450988490848853	0.00181192643973023
6	3	101.12	1	0.991	36.7358239145918	0.0367358239145918	0.00145315759155822
7	4	96.8	1	1.019	33.0926231604246	0.0330926231604246	0.00136746376695969
8	4	100.76	1	1.021	32.8411310425294	0.0328411310425294	0.00130373684170422
9	4	98.12	1	0.92	47.1456973262242	0.0471456973262242	0.00192196075524762
10	1	100.88	1	1.001	35.4077928111876	0.0354077928111876	0.00140395689179967
11	1	98.72	1	1.031	31.6002699920838	0.0316002699920838	0.00128039991864197
12	1	100.4	1	0.94	44.0246848116746	0.0440246848116746	0.00175397150644122
