# Supplementary material for: Effects of shokyo (Zingiberis Rhizoma) and kankyo (Zingiberis Processum Rhizoma) on prostaglandin E2 production in lipopolysaccharide-treated mouse macrophage RAW264.7 cells
Source: PeerJ. 2019 Sep 17;7:e7725. doi: 10.7717/peerj.7725 (PMC6753926; doi:10.7717/peerj.7725)
Supplement: Data S10 [file peerj-07-7725-s011.zip › SFig2/030_herb_LTB4_6_raw.csv]

	drug1	viability	dilution	OD	res	net	adjusted
1	2	96.34	1	0.847	60.0778491531495	0.0600778491531495	0.00249440934827276
2	2	96.46	1	0.953	42.0794608650188	0.0420794608650188	0.00174494965229189
3	2	98.09	1	1.002	35.27666889499	0.03527666889499	0.00143854292568009
4	3	98.34	1	1.038	30.7477388978634	0.0307477388978634	0.00125067068935787
5	3	97.34	1	1.004	35.0153216851934	0.0350153216851934	0.00143888726875667
6	3	97.84	1	1.037	30.8687349256973	0.0308687349256973	0.00126200878682327
7	4	98.46	1	1.001	35.4077928111876	0.0354077928111876	0.00143846405895542
8	4	98.71	1	0.913	48.2769094542253	0.0482769094542253	0.00195631281346268
9	4	99.83	1	0.939	44.176968892629	0.044176968892629	0.0017700879051439
10	1	100.33	1	0.883	53.3725302725069	0.0533725302725069	0.0021278792095089
11	1	97.84	1	0.97	39.6283273952596	0.0396283273952596	0.0016201278575331
12	1	101.83	1	1.02	32.9667368375062	0.0329667368375062	0.0012949714951392
