# Supplementary material for: Effects of shokyo (Zingiberis Rhizoma) and kankyo (Zingiberis Processum Rhizoma) on prostaglandin E2 production in lipopolysaccharide-treated mouse macrophage RAW264.7 cells
Source: PeerJ. 2019 Sep 17;7:e7725. doi: 10.7717/peerj.7725 (PMC6753926; doi:10.7717/peerj.7725)
Supplement: Data S11 [file peerj-07-7725-s012.zip › cPLA2/cPLA2-20190610.csv]

sample	OD405
blank	0.323
positive control	1.076
RAW264.7+PgLPS	0.346
